# Supplementary material for: Spilanthes filicaulis (Schumach. & Thonn.) C. D Adam leaf extract prevents assault of streptozotocin on liver cells via inhibition of oxidative stress and activation of the NrF2/Keap1, PPARγ, and PTP1B signaling pathways
Source: PLoS One. 2024 Jun 26;19(6):e0306039. doi: 10.1371/journal.pone.0306039 (PMC11207034; doi:10.1371/journal.pone.0306039)
Supplement: S1 File — (ZIP) [file pone.0306039.s003.zip]

Archive with 5 entries (5 files):
- Caspase 3.TIF
- KEAP1.TIF
- NRF2.TIF
- PPAR-gamma.TIF
- PTP1B.TIF
