# Supplementary material for: Spilanthes filicaulis (Schumach. & Thonn.) C. D Adam leaf extract prevents assault of streptozotocin on liver cells via inhibition of oxidative stress and activation of the NrF2/Keap1, PPARγ, and PTP1B signaling pathways
Source: PLoS One. 2024 Jun 26;19(6):e0306039. doi: 10.1371/journal.pone.0306039 (PMC11207034; doi:10.1371/journal.pone.0306039)
Supplement: S1 Raw data — (ZIP) [file pone.0306039.s004.zip › Raw Results B.xlsx]

## Sheet: NRF2
	CTRL	DC	DMF	SF150	SF300
	23	17	20	23	29
	26	18	21	21	27
	24	20	22	22	28
	22	17	19	24	30
	28	16	20	20	26

## Sheet: KEAP1
	CTRL	DC	DMF	SF150	SF300
	46	60	53	52	51
	47	62	55	51	49
	46	61	54	53	54
	48	62	56	50	50
	45	60	53	51	46

## Sheet: PTP1B
	CTRL	DC	DMF	SF150	SF300
	21	29	22	20	19
	19	28	21	19	17
	20	27	20	21	20
	18	28	23	18	18
	21	31	21	20	16

## Sheet: PPAR-γ
	CTRL	DC	DMF	SF150	SF300
	45	21	34	39	44
	44	23	35	37	43
	43	22	34	38	46
	46	24	36	40	43
	44	21	33	37	42

## Sheet: Caspase-3
	CTRL	DC	DMF	SF150	SF300
	26	43	34	31	31
	28	41	33	30	29
	30	40	33	33	30
	27	44	36	30	28
	25	42	31	31	32
