# Supplementary material for: Spilanthes filicaulis (Schumach. & Thonn.) C. D Adam leaf extract prevents assault of streptozotocin on liver cells via inhibition of oxidative stress and activation of the NrF2/Keap1, PPARγ, and PTP1B signaling pathways
Source: PLoS One. 2024 Jun 26;19(6):e0306039. doi: 10.1371/journal.pone.0306039 (PMC11207034; doi:10.1371/journal.pone.0306039)
Supplement: S1 Raw data — (ZIP) [file pone.0306039.s004.zip › Raw results A.xlsx]

## Sheet: FBG
	Days	Control			Treated			DMF			D + 150			D + 300
	0	87	79	78	92	88	78	87	75	77	89	74	88	72	87	109
	3	88	80	82	455	458	395	517	488	498	398	557	496	558	323	320
	9	86	82	85	465	460	400	222	200	196	198	200	183	188	172	170
	15	81	95	83	460	455	285	100	78	98	88	98	100	78	87	99

## Sheet: body weight
Days	Control			STZ control			D + Metformin (100 mg/kg)			D + 150 mg/kg ES			D + 300 mg/kg ES
0	135	141	143	168	166	170	169	176	169	159	156	157	171	180	182
3	145	146	148	156	160	166	155	173	160	151	150	147	165	178	175
15	150	163	160	132	122	120	167	190	180	168	160	168	184	207	196

## Sheet: HbA1c
			control	16.21	15.88	16.44
			STZ control	54.22	50.41	56.71
			D + Metformin	30.22	31.41	29.65
			D + 150 mg/kg ES	29.41	28.81	25.46
			D + 300 mg/kg ES	19.2	16.42	17.51

## Sheet: GST
				control	66.22	64.37	63.01
				STZ control	22.46	20.18	18.65
				D + Metformin	55.46	59.23	56.5
				D + 150 mg/kg ES	59.01	54.22	57.44
				D + 300 mg/kg ES	60.21	62.18	59.87
